# Supplementary material for: Dissolved Carbon Dioxide: The Lifespan of Staphylococcus aureus and Enterococcus faecalis in Bottled Carbonated Mineral Water
Source: Biology (Basel). 2023 Mar 10;12(3):432. doi: 10.3390/biology12030432 (PMC10045048; doi:10.3390/biology12030432)
Supplement: Supplementary file 1 [file biology-12-00432-s001.zip]

Archive with 1 entries (1 files):
- biology-2208486-supplementary.xlsx
