# Supplementary material for: Dissolved Carbon Dioxide: The Lifespan of Staphylococcus aureus and Enterococcus faecalis in Bottled Carbonated Mineral Water
Source: Biology (Basel). 2023 Mar 10;12(3):432. doi: 10.3390/biology12030432 (PMC10045048; doi:10.3390/biology12030432)
Supplement: Supplementary file 1 [file biology-12-00432-s001.zip › biology-2208486-supplementary.xlsx]

## Sheet: S. aureus 3.0 g CO2
S. aureus, 3.0 g/L CO2 (CFU/filter)
			Incubation time
Day	24 h	48 h	72 h	96 h	120 h
1	2	5	20	22	28
	0	3	19	29	29
2	37	37	37	37	37
	20	20	20	20	20
3	0	8	13	13	13
	0	5	7	7	7
4	0	0	6	6	6
	1	1	3	3	3
5	0	0	9	9	10
	0	0	3	3	3
6	0	1	5	10	10
	0	0	1	6	7
7	0	1	4	7	9
	0	0	3	3	4
8	13	13	16	19	19
	0	0	5	5	5
9	0	0	10	19	19
	0	0	12	13	15
13	0	0	3	4	16
	0	0	2	5	12
18	0	0	0	2	1
	0	0	0	0	0
23	0	0	0	0	0
	0	0	0	0	0

## Sheet: S. aureus 5.5 g CO2
S. aureus, 5.5 g/L CO2 (CFU/filter)
			Incubation time
Day	24 h	48 h	72 h	96 h	120 h
1	0	99	99	99	99
	0	97	97	97	97
2	5	6	6	6	6
	2	4	4	4	4
3	1	3	3	3	3
	2	4	4	4	4
4	1	1	1	1	1
	2	4	4	4	4
5	0	0	2	2	2
	0	0	2	2	2
6	0	1	1	1	1
	0	0	0	0	1
7	0	0	0	0	0
	0	1	2	2	2
8	1	1	1	1	1
	0	0	0	0	0
10	0	0	0	0	0
	0	0	1	1	1
11	0	0	0	0	0
	0	0	0	0	0
12	1	1	1	1	1
	0	0	0	0	0
13	0	0	0	0	0
	0	0	0	0	0
14	1	1	1	1	1
	1	1	1	1	1
16	0	0	0	0	0
	0	2	2	2	2
21	0	0	0	0	0
	0	0	0	0	0
29	0	0	0	0	0
	0	0	0	0	0

## Sheet: S. aureus 7.0 g CO2
S. aureus, 7.0 g/L CO2 (CFU/filter)
			Incubation time
Day	24 h	48 h	72 h	96 h	120 h
1	208	208	208	208	208
	244	244	244	244	244
2	115	119	119	119	119
	144	151	151	151	151
3	0	3	3	3	3
	0	6	6	6	6
4	0	0	5	5	7
	0	1	8	8	9
5	0	3	3	3	3
	0	3	3	3	3
6	24	38	38	39	39
	9	13	13	13	13
7	0	1	15	17	17
	0	3	19	21	21
8	0	0	2	2	2
	0	0	1	2	2
9	0	0	1	1	1
	0	0	3	3	4
13	0	0	0	18	18
	0	0	0	21	21
18	0	1	1	3	3
	0	2	2	2	2
23	0	0	0	0	0
	0	0	0	0	0

## Sheet: E. faecalis 3.0 g CO2
E. faecalis, 3.0 g/L CO2 (CFU/filter)
			Incubation time
Day	24 h	48 h	72 h	96 h	120 h
1	0	13	34	35	38
	0	1	18	30	42
2	0	2	4	6	7
	0	4	6	12	13
3	0	0	1	1	2
	0	2	2	3	3
4	0	1	4	4	5
	0	0	1	2	2
5	0	0	1	1	2
	0	0	0	0	0
6	0	0	0	0	0
	0	0	0	0	0
7	0	0	0	0	0
	0	0	0	0	0
8	0	0	0	0	0
	0	0	0	0	0
9	0	0	0	0	0
	0	0	0	0	0
13	0	0	0	0	0
	0	0	0	0	0

## Sheet: E. faecalis 5.5 g CO2
E. faecalis, 5.5 g/L CO2 (CFU/filter)
			Incubation time
Day	24 h	48 h	72 h	96 h	120 h
1	0	2	18	18	22
	0	0	11	14	20
2	0	4	13	17	18
	0	1	16	22	22
3	0	1	2	5	5
	0	0	4	4	4
4	2	4	8	8	8
	0	0	1	5	5
5	1	1	2	2	2
	0	0	4	4	4
6	0	0	2	2	2
	0	1	1	3	3
7	0	0	1	1	1
	0	0	0	1	1
8	0	0	0	0	0
	0	0	0	1	1
9	0	0	0	0	0
	1	1	1	1	1
10	0	0	1	1	1
	0	0	0	0	0
11	0	0	0	0	0
	0	0	0	0	0
12	0	0	0	0	0
	0	0	0	0	0
13	0	0	1	1	1
	0	0	0	0	0
14	0	0	0	0	0
	0	0	0	0	0
16	0	0	0	0	0
	0	0	0	0	0
21	0	0	0	0	0
	0	0	0	0	0
29	0	0	0	0	0
	0	0	0	0	0

## Sheet: E. faecalis 7.0 g CO2
E. faecalis, 7.0 g/L CO2 (CFU/filter)
			Incubation time
Day	24 h	48 h	72 h	96 h	120 h
1	0	25	37	39	40
	0	26	34	36	39
2	0	4	8	11	11
	1	3	15	22	22
3	0	2	4	6	6
	0	0	2	5	5
4	0	0	0	0	0
	0	0	0	0	0
5	0	0	1	1	1
	0	0	0	0	0
6	0	0	0	0	0
	0	0	0	0	0
7	0	0	0	0	0
	0	0	0	0	0
8	0	0	0	0	0
	0	0	0	0	0
9	0	0	0	0	0
	0	0	0	0	0
13	0	0	0	0	0
	0	0	0	0	0

## Sheet: S. aureus open bottle 5.5 g  
S. aureus open bottle, 5.5 g/L CO2 starting concentration (CFU/filter)
			Incubation time
Day	24 h	48 h	72 h	96 h	120 h
1	0	3	6	8	8
	0	7	12	13	13
2	0	7	9	10	10
	0	7	12	13	13
3	0	3	6	6	6
	0	4	7	7	7
4	0	1	4	5	5
	0	2	4	4	4
5	0	1	2	2	2
	0	1	2	3	3
6	0	0	0	0	0
	0	0	0	0	0
9	0	0	0	0	0
	0	0	0	0	0
11	0	0	0	0	0
	0	0	0	0	0
13	0	0	0	1	1
	0	0	0	0	0
15	0	0	0	0	0
	0	0	0	0	0
17	0	0	0	0	0
	0	0	0	0	0
19	0	0	0	0	0
	0	0	0	0	0
21	0	0	0	0	0
	0	0	0	0	1
23	0	0	0	0	0
	0	0	0	0	1
25	0	0	0	0	0
	0	0	0	0	1
27	0	0	0	0	1
	0	0	0	0	0
34	0	0	0	0	0
	0	0	0	0	0
41	0	0	0	0	0
	0	0	0	0	0

## Sheet: E. faecalis open bottle 5.5 g
E. faecalis open bottle, 5.5 g/L CO2 starting concentration (CFU/filter)
			Incubation time
Day	24 h	48 h	72 h	96 h	120 h
1	0	1	1	1	1
	0	27	27	27	27
2	0	0	8	13	13
	0	32	35	35	35
3	0	28	30	30	30
	0	25	31	31	31
4	0	1	12	14	17
	0	10	23	23	23
5	0	22	22	23	23
	0	20	22	24	24
6	0	14	14	14	14
	0	10	13	13	13
9	0	8	11	11	11
	0	6	13	13	13
11	0	7	8	8	8
	0	11	11	11	11
13	0	2	2	2	2
	0	5	5	5	5
15	0	3	4	4	4
	0	4	5	5	5
17	0	0	0	0	0
	0	0	3	3	3
19	0	1	1	1	1
	0	0	0	0	0
21	0	0	0	0	0
	0	0	0	0	0
23	0	0	0	0	0
	0	0	0	0	0
25	0	0	0	0	0
	0	0	0	0	0
27	0	1	1	1	1
	0	0	0	0	0
34	0	0	0	0	0
	0	0	0	0	0
41	0	0	0	0	0
	0	0	0	0	0
